# Supplementary material for: Publication trends in neuroimaging of minimally conscious states
Source: PeerJ. 2013 Sep 19;1:e155. doi: 10.7717/peerj.155 (PMC3792187; doi:10.7717/peerj.155)
Supplement: Supplemental Information [file peerj-01-155-s001.zip]

Archive with 1 entries (1 files):
- NiMCS.Supplementaldata.csv
