# Supplementary material for: Publication trends in neuroimaging of minimally conscious states
Source: PeerJ. 2013 Sep 19;1:e155. doi: 10.7717/peerj.155 (PMC3792187; doi:10.7717/peerj.155)
Supplement: Supplemental Information [file peerj-01-155-s001.zip › NiMCS.Supplementaldata.csv]

Author	Variance	Total MeSH Terms Applied	Total MeSH Unique Terms
['FISCHER C']	3.475	1759	958
['LAMY M']	5.973	2420	950
['WHYTE J']	8.032	2383	921
['WILSON BA']	6.608	2308	902
['STEVENS RD']	3.114	1932	866
['VENTURA M']	4.465	1994	848
['KATAYAMA Y']	2.923	1622	833
['ROBLES M']	4.495	1779	799
['LEDOUX D']	4.47	2070	774
['MOONEN G']	6.792	2415	764
['HIRSCH J']	2.548	1372	653
['KOENIG E']	2.516	1458	645
['DAMAS P']	4.282	1494	608
['SARA M']	2.04	1443	601
['PERRIN F']	2.618	1456	590
['FERRI J']	3.824	1502	584
['NICK TG']	3.704	1491	577
['FINS JJ']	4.22	1667	573
['PICKARD JD']	14.967	2561	551
['SAVULESCU J']	4.184	1681	546
['LUXEN A']	8.35	2050	519
['EVANS CC']	2.289	1063	512
['PUYBASSET L']	3.569	1448	489
['LAMBERMONT B']	2.222	1180	455
['SHERER M']	7.724	1719	454
['MAQUET P']	12.922	2177	442
['JUNQUE C']	18.752	2690	438
['LANCIONI GE']	12.986	2160	407
['WILSON FC']	1.653	926	405
['BERNAT JL']	2.304	986	388
['LAUREYS S']	10.479	1996	381
["O'REILLY MF"]	11.8	2025	363
['OWEN AM']	10.374	1991	355
['BRUNO MA']	1.307	860	324
['KALMAR K']	1.553	820	295
['COLEMAN MR']	0.749	700	271
['ONORATI P']	0.79	634	262
['NOE E']	0.363	450	260
['BOLY M']	2.881	1006	249
['SCHIFF ND']	1.112	665	235
['PISTOIA F']	0.642	492	217
['VOSS HU']	0.404	459	210
['HEIER LA']	0.824	530	208
['DOLCE G']	0.426	477	208
['LEON-CARRION J']	0.862	534	206
['GLANNON W']	0.267	402	206
['KATZ DI']	0.506	438	190
['ZASLER ND']	0.519	390	189
['WENG XC']	0.319	379	188
['LESCOT T']	0.269	370	180
['SCHNAKERS C']	1.216	644	177
['VANHAUDENHUYSE A']	1.089	590	158
['MONTI MM']	0.106	258	157
['BEKINSCHTEIN T']	0.367	386	156
['SCHABUS M']	0.878	526	150
['GOSSERIES O']	0.278	311	132
['MARTIN-RODRIGUEZ JF']	0.205	266	132
['GIACINO JT']	0.492	384	128
['SODDU A']	0.227	272	125
['MORLET D']	0.418	370	122
['YAMAMOTO T']	0.037	135	113
['NOIRHOMME Q']	0.354	325	108
['DOMINGUEZ-MORALES MR']	0.166	227	108
['CHIRIVELLA J']	0.125	201	106
['MANES FF']	0.115	196	97
['DEMERTZI A']	0.193	240	96
['NAKASE-RICHARDSON R']	0.326	297	94
['BOVEROUX P']	0.182	231	91
['LULL JJ']	0.15	210	90
['FERNANDEZ-ESPEJO D']	0.145	206	82
['TSHIBANDA L']	0.096	161	79
['CHATELLE C']	0.076	154	79
['DAMAS-LOPEZ J']	0.063	136	71
['EILANDER HJ']	0.039	98	54
['QUINTIERI M']	0.012	58	45
['GARCIA-PANACH J']	0.021	64	36
['RIGANELLO F']	0.006	33	27
['LULL N']	0.012	43	24
['DI HB']	0.008	34	24
['GOLDFINE AM']	0.011	37	23
['LUTHER MS']	0.007	32	23
